# Supplementary material for: Adjuvant Radiotherapy in Surgically Treated HPV-Positive Oropharyngeal Carcinoma with Adverse Pathological Features
Source: Cancers (Basel). 2022 Sep 17;14(18):4515. doi: 10.3390/cancers14184515 (PMC9496867; doi:10.3390/cancers14184515)
Supplement: Supplementary file 1 [file cancers-14-04515-s001.zip]

Archive with 1 entries (1 files):
- cancers-1889357-supplementary.pdf
